# Supplementary material for: Nutrition Outcomes and Interventions in Older People in Africa: A Systematic Umbrella and Scoping Review
Source: Nutr Rev. 2025 Jul 4;84(5):1051–69. doi: 10.1093/nutrit/nuaf109 (PMC13075486; doi:10.1093/nutrit/nuaf109)
Supplement: nuaf109_Supplementary_Data [file nuaf109_supplementary_data.zip]

Archive with 2 entries (2 files):
- Supplementary File 1 2024.11.06.docx
- Supplementary File 2 2024.11.06.docx
